# Supplementary material for: Exploring the relationship between lower-limb strength and neuromuscular activation in running: Insights from integrated EMG
Source: iScience. 2026 Mar 11;29(4):115232. doi: 10.1016/j.isci.2026.115232 (PMC13053773; doi:10.1016/j.isci.2026.115232)
Supplement: Data S1. Lower-limb strength and integrated EMG data for all participants under all experimental conditions in this study, related to Figures 1–4 [file mmc2.xlsx]

## Sheet: Basic Information
No.	Name	Gender	Ancestry	Race	Ethnicity	Age (years)	Body Mass (kg)	Height (m)	Fat-free mass (kg)	Fat mass (kg)	Stride frequency at 10 km·h-1 (stride·min⁻¹)	Stride frequency at 12 km·h-1 (stride·min⁻¹)	Stride frequency at 14 km·h-1 (stride·min⁻¹)
1	***	male	Chinese	Asian	Chinese	20.1	76	1.86	70.3	5.7	83.5655	84.1514	88.6264
2	***	male	Chinese	Asian	Chinese	21.5	61.6	1.72	53	8.6	93.7501	93.1676	94.6372
3	***	male	Chinese	Asian	Chinese	20.6	94	1.93	79.4	14.6	76.1421	79.6813	83.9162
4	***	male	Chinese	Asian	Chinese	20.6	66.6	1.75	54.3	12.3	80.1068	78.7402	83.916
5	***	male	Chinese	Asian	Chinese	23.9	73.4	1.76	61.8	11.6	77.0219	82.873	84.1515
6	***	male	Chinese	Asian	Chinese	20.7	70.9	1.81	60.3	10.6	77.6197	77.1209	81.9672
7	***	male	Chinese	Asian	Chinese	20.6	78.8	1.79	62.1	16.7	81.1908	83.4493	86.7053
8	***	male	Chinese	Asian	Chinese	20.5	66.2	1.83	59.3	6.9	79.7872	86.0832	88.4956
9	***	male	Chinese	Asian	Chinese	20.8	71.2	1.8	60.8	10.4	85.3485	89.4188	90.0902
10	***	male	Chinese	Asian	Chinese	21.2	71.8	1.78	58	13.8	80.7537	81.4111	83.7989
11	***	male	Chinese	Asian	Chinese	19.8	73.5	1.76	63.1	10.4	87.5913	88.1057	91.6031
12	***	male	Chinese	Asian	Chinese	19.3	73	1.78	59.8	13.2	77.3196	77.22	81.3008
13	***	male	Chinese	Asian	Chinese	20.5	77	1.8	61.4	15.6	84.9858	85.4701	90.2255
14	***	male	Chinese	Asian	Chinese	22.3	97.4	1.95	76.6	20.8	77.3196	81.8555	86.0833
15	***	male	Chinese	Asian	Chinese	21.4	81.3	1.84	70.6	10.7	80.7537	83.9162	86.8307
16	***	male	Chinese	Asian	Chinese	20.4	64.8	1.743	55.3	9.5	81.3009	81.8553	84.507
17	***	male	Chinese	Asian	Chinese	21.7	73.9	1.79	59	14.9	79.4702	80.429	85.2273
18	***	male	Chinese	Asian	Chinese	21.3	63.9	1.77	55.7	8.2	88.7574	87.7193	85.592
19	***	male	Chinese	Asian	Chinese	19.7	61.4	1.76	55.2	6.2	82.5309	79.8935	85.1063
20	***	male	Chinese	Asian	Chinese	24.2	60.8	1.75	53.5	7.3	77.0219	77.9222	80.214
21	***	male	Chinese	Asian	Chinese	21.1	94.1	1.86	75.6	18.5	80.537	82.0796	86.4554
22	***	male	Chinese	Asian	Chinese	18.5	67.2	1.81	58.5	8.7	78.637	79.8935	81.5217
23	***	male	Chinese	Asian	Chinese	19.9	67.7	1.835	60.1	7.6	79.3651	78.637	75

## Sheet: CNA
No.	Name	VM CNA at 10 km·h-1	VL CNA at 10 km·h-1	RF CNA at 10 km·h-1	BF CNA at 10 km·h-1	GM CNA at 10 km·h-1	GL CNA at 10 km·h-1	SOL CNA at 10 km·h-1	TA CNA at 10 km·h-1	VM CNA at 12 km·h-1	VL CNA at 12 km·h-1	RF CNA at 12 km·h-1	BF CNA at 12 km·h-1	GM CNA at 12 km·h-1	GL CNA at 12 km·h-1	SOL CNA at 12 km·h-1	TA CNA at 12 km·h-1	VM CNA at 14 km·h-1	VL CNA at 14 km·h-1	RF CNA at 14 km·h-1	BF CNA at 14 km·h-1	GM CNA at 14 km·h-1	GL CNA at 14 km·h-1	SOL CNA at 14 km·h-1	TA CNA at 14 km·h-1
1	***	3020.86	1884.38	1578.16	1867.9	4258.29	2602.05	2748.97	3928.61	2579.63	1887.45	1800.41	1830.21	4106.99	2333.23	2266.42	3760.94	2923.96	1681.99	2792.72	2540.73	4941.86	2748.83	2577.78	4257.48
2	***	1848.84	2086.82	1463.43	2922.53	3072.45	3163.32	3305.33	2793.67	1974.18	1809.17	1658.64	2882.84	3299.85	3388.55	3225.03	2774.87	2103.71	1910.55	1874.62	3463.79	3853.71	3666.71	3231.8	3038.7
3	***	1585.96	2568.47	1506.66	2778.67	3179.56	1476.05	1961.85	2434.94	1729.82	2279.8	1509.81	2257.13	3998.08	1917.83	2088.44	3059.36	1811.46	2453	1875.57	3089.09	4578.12	2877.85	2315.29	4085.58
4	***	2331.68	3356.45	1114.21	2082.2	3993.88	2584.85	3503.62	10081	2496.69	3643.91	1325.23	2523.8	5442.53	2721.67	2827.5	2982.89	2301.8	4386.14	1444.67	4540.14	6033.78	2494.87	2993.96	2449.29
5	***	4233.68	3313.34	1879.14	2643.09	3412.78	2503.73	3227.69	4543.7	3722.76	3160.31	1543.44	2258.42	3469.01	2901.59	3019.22	4400.92	3845.82	3068.62	1808.14	2635.27	3711.39	3442.09	3275.04	4629.69
6	***	3486.77	2959.97	1445.6	2115.26	3249.11	2717.66	2827.83	4121.95	3543.03	5084.09	1515.58	2324.57	4057.94	3483.8	4082.24	3032.24	3730.81	5327.5	1950.25	2672.11	4358.11	3881.61	4712.37	5068.79
7	***	2475.21	1523.85	1386.75	1757.48	4078.21	4391.48	2802.51	8296.59	2103.92	1633.11	1793.82	1886.37	4245.31	5489.67	2990.24	8922.68	2569.74	2150.95	1847.32	2485.84	5746.73	6810.35	4431.76	10815.2
8	***	2684.85	3946.59	1227.28	2303.95	3068.1	2915.78	2848.13	3410.17	2417.65	3958.69	1451.54	3226.11	3456.98	3232.63	2769.04	3661.34	2885.92	4299.89	1838.51	3444.81	3683.18	3613.22	3147.11	3949.74
9	***	2610.18	1696.25	1014.59	2091.36	3567.36	3906.34	3369.38	5264.29	2581.96	1895.86	1268.31	2642.98	3525.3	3784.89	3395.7	5428.26	3071.85	2941	3055.17	3048	2997.74	3750.2	3773.12	6163.51
10	***	2982.01	2910.25	1794.62	2207.94	3123.83	1809.86	2664.55	3039.09	2851.67	3048.37	1722.62	2508.12	3479.65	2191.17	3029.86	3657.52	2987.44	2909.33	2018.36	2303	3408.85	2171.49	3186.74	3245.94
11	***	4158.2	4072.28	2377.07	3139.33	4108.95	2635.06	2385.57	3473.13	4707.31	4296.63	2259.57	3531.35	4226.69	3723.11	2615.47	3548.28	4864.87	4447.91	2509	4030.67	4060.7	3804.95	3082.35	2746.09
12	***	2196.5	3177.63	1269.01	1777.72	4317.84	3181.76	2842.63	4197.61	2690.81	3649.36	1285.26	2248.35	4937.06	4100.26	3028.88	5500.53	2502.74	3730.08	1530.05	2631.84	6436.76	4665.86	3888.37	6840.89
13	***	2269.94	2146.78	783.795	1108.82	3791.9	1105.68	1785.69	3629.55	2318.29	2543.62	1110.24	1397.49	3992.93	1398.27	2095.71	4058.09	2616.29	3208.02	1137.63	1753.75	5028.69	2087.21	2867.42	4635.21
14	***	2078.77	2072.43	1480.76	1584.98	3149.32	2878.76	3730.19	6646.44	1961.94	1711.45	1313.9	1696.19	3819.73	2874.35	3655.2	6316.3	2577.12	1797.94	1724.42	2152.51	4384.91	2373.33	3797.09	5878.1
15	***	2647.27	2618.75	1491.51	2694.69	4439.51	4121.1	2878.99	5870.27	3123.34	3152.01	1812.02	3158.9	5027.91	3936.62	3008.63	6002.9	2894.98	5074.26	1993.45	3398.19	4509.61	4094.64	2956.08	8190.89
16	***	2407.83	2016.04	1401.58	2396.45	4256.56	4180.64	4045.07	4571.81	2648.44	2489.82	1595.45	2825.78	4274.94	4388.71	3545.54	4848.66	3382.97	3393.76	2050.93	5825.73	4900.62	5845.11	3796.38	4949.57
17	***	2897.83	3215.98	1509.77	1673.35	3432.85	1767.4	2318.42	6433.07	3404.58	4419.21	1644.06	1893.73	3707.54	2150.58	2484.49	7808.4	2993.5	3552.46	1689.98	2892.8	4308.61	3149.33	3127.37	8632.92
18	***	2497.62	1994.84	1730.46	1502.66	3076.99	3184.35	3102.04	3310.63	2756.89	2050.23	1830.64	1527.24	3952.5	4059.49	3227.48	4504.74	2598.89	2720	1619.56	1664.16	4802.3	4431.8	3178.11	3815.09
19	***	2631.28	5918.01	2776.14	5469.96	3765.44	3841.27	2630.33	3520.48	2288.26	5353.86	1340.53	3187.95	3516.33	2177.7	2151.1	2531.58	2937.16	5451.18	2087.62	4405.16	3888.73	2497.05	2510.54	3209.55
20	***	3339.61	4029.25	1950.3	4746.62	9773.21	5612.05	6354.47	5530.19	4826.46	4134.61	2179.81	4614.89	9342.92	6136.59	7380.58	6185.64	3658.01	3486.06	2269.86	3750.64	7606.86	3683.46	5183.52	5727.18
21	***	2075.62	2703.47	1593.98	3579.61	519.245	3653.52	3257.23	4743.95	2015.08	3508.99	3462.46	5424.23	570.503	3577.36	3123.33	4692.51	2043.46	3681.08	5327.64	5474.62	705.566	3276.34	3336.26	8068.59
22	***	3268.71	3461.7	1543.19	1999.46	2596.43	1891.86	3191.91	6470.86	3029.32	5746.18	1531.28	2406.08	2815.24	1886.42	3202.02	7637.56	3591.88	3520.12	1853.58	3109.69	3303.58	2554.39	3287.54	5140.41
23	***	2169.25	2272.03	1598.65	1945.46	2773.35	4523.98	3130.01	3553.43	2219.04	2139.24	1502.86	2140.4	2627	4015.97	3072.79	4627.55	2311.65	1938.57	1540.16	2348.28	2542.26	4033.26	3130.04	5905.57

## Sheet: iEMG per gait cycle
No.	Name	VM iEMG at 10 km·h-1	VL iEMG at 10 km·h-1	RF iEMG at 10 km·h-1	BF iEMG at 10 km·h-1	GM iEMG at 10 km·h-1	GL iEMG at 10 km·h-1	SOL iEMG at 10 km·h-1	TA iEMG at 10 km·h-1	VM iEMG at 12 km·h-1	VL iEMG at 12 km·h-1	RF iEMG at 12 km·h-1	BF iEMG at 12 km·h-1	GM iEMG at 12 km·h-1	GL iEMG at 12 km·h-1	SOL iEMG at 12 km·h-1	TA iEMG at 12 km·h-1	VM iEMG at 14 km·h-1	VL iEMG at 14 km·h-1	RF iEMG at 14 km·h-1	BF iEMG at 14 km·h-1	GM iEMG at 14 km·h-1	GL iEMG at 14 km·h-1	SOL iEMG at 14 km·h-1	TA iEMG at 14 km·h-1
1	***	36.1496	22.5498	18.8853	22.3526	50.9576	31.1379	32.896	47.0124	30.6546	22.4292	21.3949	21.749	48.8048	27.7265	26.9326	44.6925	32.9919	18.9785	31.5112	28.6679	55.7606	31.0159	29.0859	48.0385
2	***	19.721	22.2594	15.6099	31.1736	32.7728	33.7421	35.2568	29.7991	21.1896	19.4184	17.8028	30.9426	35.4184	36.3705	34.6154	29.7836	22.2292	20.1881	19.8085	36.6007	40.7209	38.7449	34.1493	32.1089
3	***	20.829	33.7326	19.7874	36.4932	41.7583	19.3855	25.7657	31.979	21.7092	28.6114	18.9482	28.327	50.1759	24.0688	26.2099	38.395	21.5866	29.2316	22.3506	36.8116	54.5559	34.2944	27.5905	48.6865
4	***	29.1072	41.8997	13.9091	25.9929	49.857	32.2676	43.7369	125.844	31.7079	46.2777	16.8305	32.0523	69.12	34.5651	35.9093	37.8827	27.4298	52.2681	17.2157	54.1034	71.9025	29.7306	35.6781	29.1874
5	***	54.9672	43.0182	24.3975	34.3161	44.3092	32.5068	41.9061	58.9923	44.9213	38.1343	18.6242	27.2516	41.8594	35.0125	36.4319	53.1044	45.7011	36.4654	21.4867	31.3158	44.1037	40.9035	38.9184	55.0161
6	***	44.9213	38.1343	18.6242	27.2516	41.8594	35.0125	36.4319	53.1044	45.9413	65.9236	19.652	30.1418	52.618	45.1732	52.933	39.318	45.5159	64.9955	23.7931	32.5997	53.1689	47.3556	57.4909	61.8393
7	***	30.4863	18.7688	17.0802	21.6463	50.23	54.0884	34.5175	102.186	25.2119	19.57	21.4959	22.605	50.8729	65.7845	35.833	106.923	29.6376	24.8075	21.3057	28.67	66.2789	78.5459	51.1129	124.735
8	***	33.6501	49.464	15.3819	28.8762	38.4536	36.5445	35.6965	42.7408	28.0851	45.9867	16.8621	37.4767	40.1586	37.5524	32.1671	42.5326	32.6109	48.5887	20.7751	38.9263	41.6199	40.8294	35.5624	44.6321
9	***	30.5826	19.8744	11.8877	24.5038	41.7976	45.7693	39.4779	61.68	28.8749	21.202	14.1839	29.5574	39.4246	42.3277	37.9753	60.706	34.0975	32.6451	33.9124	33.8328	33.2749	41.6272	41.8816	68.4149
10	***	36.9273	36.0386	22.2234	27.3417	38.6835	22.4121	32.996	37.634	35.028	37.4441	21.1595	30.8081	42.7418	26.9148	37.2167	44.9265	35.6501	34.718	24.0857	27.4825	40.679	25.9131	38.0284	38.7349
11	***	47.4727	46.4918	27.1382	35.8406	46.9105	30.0836	27.2352	39.6515	53.428	48.7668	25.6461	40.0808	47.973	42.2573	29.6856	40.273	53.1081	48.5564	27.3899	44.0015	44.3293	41.5374	33.649	29.9782
12	***	28.4081	41.0974	16.4125	22.9919	55.844	41.1508	36.7647	54.2892	34.846	47.2593	16.6441	29.1161	63.935	53.0984	39.224	71.2319	30.7837	45.88	18.8196	32.3716	79.1722	57.3901	47.827	84.143
13	***	26.7096	25.2605	9.22265	13.0471	44.618	13.0102	21.0116	42.7077	27.124	29.7603	12.9898	16.3506	46.7173	16.3597	24.5198	47.4796	28.9972	35.5555	12.6087	19.4375	55.7347	23.1332	31.7805	51.3736
14	***	26.8854	26.8034	19.1511	20.4991	40.7312	37.2319	48.2437	85.9605	23.9684	20.9081	16.0514	20.7218	46.6643	35.115	44.6542	77.164	29.9376	20.886	20.032	25.0049	50.938	27.5701	44.1095	68.2839
15	***	32.782	32.4288	18.4698	33.3693	54.9759	51.033	35.6514	72.6935	37.2197	37.5614	21.5932	37.6436	59.9158	46.9113	35.8528	71.5345	33.3404	58.4385	22.9579	39.1357	51.9357	47.1566	34.0441	94.3317
16	***	29.6163	24.7972	17.2394	29.4764	52.3557	51.4218	49.7544	56.2333	32.3551	30.4173	19.4911	34.5216	52.2255	53.6154	43.3147	59.2345	40.0319	40.1596	24.2694	68.9379	57.9907	69.1672	44.9239	58.5699
17	***	36.4644	40.4677	18.9979	21.0563	43.1966	22.2398	29.1735	80.9494	42.3303	54.9454	20.4411	23.5453	46.097	26.7388	30.8904	97.0843	35.1237	41.6822	19.829	33.9422	50.5543	36.9522	36.6944	101.293
18	***	28.1398	22.4752	19.4965	16.93	34.6674	35.877	34.9497	37.2997	31.4286	23.3726	20.8692	17.4105	45.0585	46.2782	36.7933	51.354	30.3637	31.7787	18.9219	19.4429	56.1068	51.7782	37.1309	44.5729
19	***	31.8824	71.7066	33.6376	66.2777	45.6247	46.5435	31.8709	42.6566	28.6414	67.0125	16.7789	39.9025	44.0128	27.2576	26.9245	31.6869	34.5116	64.0514	24.5295	51.7607	45.6926	29.3403	29.4988	37.7123
20	***	43.3592	52.3131	25.3213	61.627	126.889	72.8631	82.5021	71.8002	61.9395	53.0608	27.9742	59.2243	119.901	78.7528	94.7173	79.3823	45.6031	43.4595	28.2975	46.7579	94.8322	45.9204	64.6211	71.3987
21	***	25.7723	33.5681	19.7919	44.4467	6.44728	45.3645	40.4439	58.904	24.5503	42.7511	42.1842	66.085	6.9506	43.5841	38.0525	57.1702	23.636	42.5778	61.623	63.323	8.16104	37.8962	38.5894	93.3265
22	***	41.5671	44.0212	19.6242	25.4265	33.0179	24.0582	40.5904	82.2877	37.9169	71.923	19.1666	30.1161	35.2374	23.6117	40.0786	95.5968	44.0604	1030.87	22.7373	38.1455	40.524	31.3339	40.3271	63.0557
23	***	27.3325	28.6276	20.143	24.5128	34.9442	57.002	39.4381	44.7732	28.2188	27.2039	19.1114	27.2187	33.4067	51.0697	39.0757	58.847	30.8219	25.8476	20.5355	31.3104	33.8967	53.7768	41.7338	78.7409

## Sheet: isokinetic strength
No.	Name	Kflex-con at 60°s-1 (N·m·kg-1)	Kflex-con at 60°s-1 (N·m·kg-1 FFM)	Kex-con at 60°s-1 (N·m·kg-1)	Kex-con at 60°s-1 (N·m·kg-1 FFM)	Kflex-ecc at 60°s-1 (N·m·kg-1)	Kflex-ecc at 60°s-1 (N·m·kg-1 FFM)	Kex-ecc at 60°s-1 (N·m·kg-1)	Kex-ecc at 60°s-1 (N·m·kg-1 FFM)	Adors-con at 60°s-1 (N·m·kg-1)	Adors-con at 60°s-1 (N·m·kg-1 FFM)	Aplan-con at 60°s-1 (N·m·kg-1)	Aplan-con at 60°s-1 (N·m·kg-1 FFM)	Adors-ecc at 60°s-1 (N·m·kg-1)	Adors-ecc at 60°s-1 (N·m·kg-1 FFM)	Aplan-ecc at 60°s-1 (N·m·kg-1)	Aplan-ecc at 60°s-1 (N·m·kg-1 FFM)
1	***	2.13158	2.30441	4.11842	4.45235	2.53947	2.74538	5.40789	5.84637	0.605263	0.654339	1.97368	2.13371	0.907895	0.981508	3.47368	3.75533
2	***	1.89935	2.20755	4.10714	4.77358	2.09416	2.43396	4.88636	5.67925	0.584416	0.679245	1.76948	2.0566	0.827922	0.962264	2.97078	3.45283
3	***	1.79787	2.12846	2.78723	3.29975	2.43617	2.88413	3.8617	4.57179	0.425532	0.503778	1.54255	1.8262	0.797872	0.944584	2.40426	2.84635
4	***	1.997	2.44936	4.23423	5.19337	2.04204	2.5046	4.51952	5.54328	0.465465	0.570902	1.81682	2.22836	0.735736	0.902394	2.92793	3.59116
5	***	1.63488	1.94175	3.77384	4.4822	1.83924	2.18447	5.43597	6.45631	0.572207	0.679612	2.13896	2.54045	0.953678	1.13269	4.20981	5
6	***	1.86178	2.18905	3.38505	3.9801	1.9464	2.28856	4.06206	4.77612	0.338505	0.39801	1.81946	2.1393	0.719323	0.845771	2.5952	3.05141
7	***	1.63706	2.07729	2.60152	3.30113	2.20812	2.80193	4.08629	5.18519	0.456853	0.57971	1.59898	2.02899	0.69797	0.885668	2.48731	3.1562
8	***	1.94864	2.17538	3.67069	4.09781	2.19033	2.44519	3.35347	3.74368	0.377644	0.421585	1.94864	2.17538	0.740181	0.826307	2.71903	3.03541
9	***	1.74157	2.03947	2.82303	3.30592	1.89607	2.22039	2.94944	3.45395	0.421348	0.493421	1.30618	1.52961	0.632022	0.740132	2.28933	2.68092
10	***	1.96379	2.43103	3.71866	4.60345	2.35376	2.91379	3.96936	4.91379	0.626741	0.775862	2.00557	2.48276	0.877437	1.08621	3.6351	4.5
11	***	1.52381	1.77496	2.61224	3.04279	2.05442	2.39303	2.89796	3.37559	0.530612	0.618067	1.5102	1.75911	0.789116	0.919176	1.97279	2.29794
12	***	1.57534	1.92308	2.72603	3.32776	1.9726	2.40803	3.42466	4.1806	0.575342	0.702341	1.47945	1.80602	0.835616	1.02007	3.28767	4.01338
13	***	1.79221	2.24756	3.35065	4.20195	2.37662	2.98046	4.02597	5.04886	0.441558	0.553746	1.83117	2.29642	0.74026	0.928339	3.55844	4.46254
14	***	1.67351	2.12794	2.89528	3.68146	2.15606	2.74151	3.32649	4.22977	0.492813	0.626632	1.95072	2.48042	0.780287	0.992167	3.18275	4.047
15	***	1.66052	1.91218	3.88684	4.47592	1.93112	2.2238	4.10824	4.73088	0.516605	0.594901	1.48831	1.71388	0.774908	0.892351	2.73063	3.14448
16	***	1.75926	2.06148	2.68519	3.14647	1.71296	2.00723	2.42284	2.83906	0.509259	0.596745	1.52778	1.79024	0.709877	0.831826	2.46914	2.89331
17	***	1.82679	2.28814	3.36942	4.22034	2.20568	2.76271	3.62652	4.54237	0.460081	0.576271	1.67794	2.10169	0.703654	0.881356	2.88227	3.61017
18	***	2.08138	2.38779	2.95775	3.39318	2.06573	2.36984	2.723	3.12388	0.532081	0.610413	1.69014	1.93896	0.892019	1.02334	3.06729	3.51885
19	***	2.01954	2.24638	3.07818	3.42391	1.8241	2.02899	3.58306	3.98551	0.504886	0.561594	1.92182	2.13768	0.781759	0.869565	2.65472	2.9529
20	***	1.18421	1.34579	3.15789	3.58879	1.89145	2.14953	3.55263	4.03738	0.493421	0.560748	2.26974	2.57944	0.838816	0.953271	3.27303	3.71963
21	***	1.56217	1.94444	3.29437	4.10053	1.60468	1.99735	2.48672	3.09524	0.414453	0.515873	1.62593	2.02381	0.616366	0.767196	2.13603	2.65873
22	***	1.8006	2.06838	2.55952	2.94017	1.875	2.15385	3.58631	4.11966	0.372024	0.42735	1.69643	1.94872	0.77381	0.888889	3.48214	4
23	***	1.63959	1.84692	3.38257	3.81032	2.21566	2.49584	4.07681	4.59235	0.531758	0.599002	1.43279	1.61398	0.886263	0.998336	3.02806	3.41098

## Sheet: IMTP
No.	Name	PF (N·kg-1)	PF (N·kg-1 FFM)	0-50ms RFD (N·s-1)	0-100ms RFD (N·s-1)	0-150ms RFD (N·s-1)	0-200ms RFD (N·s-1)	0-250ms RFD (N·s-1)
1	***	34.6439	37.4529	5437.78	8329.02	10122.1	8449.06	7005.4
2	***	27.8643	32.3857	2799.27	5396.46	5776.11	4907.31	4611.52
3	***	25.0748	28.4248	11990.6	5706.56	7467	8235.82	6742.82
4	***	29.2933	35.9288	9351.45	6185.86	7241.92	6178.02	4676.32
5	***	33.4808	39.7652	12091.3	11826.8	9048.23	8101.96	6441.91
6	***	21.8847	25.7318	11285.4	8439.36	7566.57	6814.21	5464.87
7	***	24.913	31.6126	1861.66	4705.19	4617.66	4857.43	4769.95
8	***	23.8261	26.5984	4914.71	9115.87	6638.86	4889.99	4248.65
9	***	29.969	35.0953	5793.89	4982.39	5308.72	6075.91	4924.3
10	***	32.5705	40.32	5531.57	7718.19	8049.05	7338.86	6064.89
11	***	19.7555	23.0116	9298.1	6982.62	7366.94	5992.48	4912.22
12	***	15.3313	18.7154	2019.54	2536.17	3197.97	3434.18	3512.02
13	***	17.8571	28.8065	9434.08	6634.58	6728.32	5571.49	4329.9
14	***	22.2792	28.3289	8392.77	6960.44	7730.04	8225.35	6468.09
15	***	21.1017	27.1226	4089.73	4342.89	5414.72	5330.7	4449.46
16	***	26.0553	29.4285	5185.74	4802.16	4434.6	3979.2	3332.19
17	***	23.0361	28.8537	9829.22	7286.65	6761.76	5725.98	4603.76
18	***	27.3521	31.3788	2736.24	4622.07	5003.04	6222.11	5102.95
19	***	22.6074	25.1466	4832.82	5247.71	6236.73	5996.84	4939.44
20	***	28.6046	32.5076	5132.17	6621.25	7681.11	7046.92	5773.33
21	***	20.1478	25.0781	7841.47	7171.1	8914.84	7079.69	5020.15
22	***	27.8936	32.0419	6211.97	5830.23	6826.8	6201.7	5330.42
23	***	24.4074	27.4939	3556.51	4379.23	5316.73	5673.65	4851.23
